# Supplementary material for: Wastewater surveillance as a predictive tool for COVID-19: A case study in Chengdu
Source: PLoS One. 2025 May 28;20(5):e0324521. doi: 10.1371/journal.pone.0324521 (PMC12118905; doi:10.1371/journal.pone.0324521)
Supplement: S1 Table — (XLSX) [file pone.0324521.s001.xlsx]

## Sheet: Sheet1
Location	Sampling site	Sampling mode	Sampling frequency	Population	Range of cases	Correlation R	P	Reference
Canada	Hospitals	24h composite	weekly	2100	4-45	0.19-0.53	0.0009-0.2737	26
Saudi Arabia	WWTPs	not mentioned	monthly	not mentioned	57-160/100,000 people	0.37-0.42	Not significant	27
Canada	WWTPs	24h composite	fortnightly	1.1 millions	10-60/100,000 people	0.24-0.35	＜ 0.05	28
Saudi Arabia	Hospitals	grab	3-5 samples/week	2884	73-236	0.21-0.24	not mentioned	29
USA	Manholes in a university	grab	not mentioned	not mentioned	269-526	0.48-0.51	＜ 0.001	30
