# Supplementary material for: Wastewater surveillance as a predictive tool for COVID-19: A case study in Chengdu
Source: PLoS One. 2025 May 28;20(5):e0324521. doi: 10.1371/journal.pone.0324521 (PMC12118905; doi:10.1371/journal.pone.0324521)
Supplement: S2 Table — (XLSX) [file pone.0324521.s002.xlsx]

## Sheet: viral loads
WWTPs	Date	Flow(m3)	Tempreture	CODCr	pH	N-NH4	number	weekly	RNA copies	Flow(L)
51010801	2023-01-18	9.99	11.2	394	7.2	34.9	1	3	21330	99900000
51010902	2023-01-18	4.6816	10	360	7.2	24.3	1	3	16940	46816000
51010903	2023-01-18	22.2896	8	473	7.2	26.8	1	3	13460	222896000
51010801	2023-01-24	10.2368	11.6	391	7.1	33.4	2	4	8710	102368000
51010902	2023-01-24	3.1336	9	140	7.2	25.6	2	4	15030	31336000
51010903	2023-01-24	12.7264	8	132	7.2	23.2	2	4	8190	127264000
51010801	2023-01-28	9.5072	16.6	283	7.3	33.9	3	4	10510	95072000
51010902	2023-01-28	4.4696	15	141	7	24	3	4	10670	44696000
51010903	2023-01-28	20.08	16	440	7.1	28	3	4	20600	200800000
51010801	2023-01-31	10.5824	12.6	344	7.1	35.2	4	5	8740	105824000
51010902	2023-01-31	4.216	9	177	7.2	32.5	4	5	8390	42160000
51010903	2023-01-31	22.1392	8	406	7.1	32.3	4	5	9870	221392000
51010801	2023-02-03	9.648	11.2	422	7.4	40.8	5	5	5980	96480000
51010902	2023-02-03	3.8432	7	293	7.2	26.7	5	5	16180	38432000
51010903	2023-02-03	23.6864	9	418	7.3	29	5	5	11810	236864000
51010801	2023-02-06	10.5068	14.56	629	7.3	39.8	6	6	5430	105068000
51010902	2023-02-06	3.9056	8	193	7.6	33.8	6	6	8060	39056000
51010903	2023-02-06	25.7392	7	263	7.5	31.8	6	6	8630	257392000
51010801	2023-02-09	9.6032	17.66	434	6.9	46.4	7	6	1480	96032000
51010902	2023-02-09	4.692	11	239	7.3	38.6	7	6	6380	46920000
51010903	2023-02-09	25.9794	9	218	7.4	36	7	6	6490	259794000
51010801	2023-02-13	10.5824	15.2	330	7	30.9	8	7	2880	105824000
51010902	2023-02-13	4.912	8	189	7.3	31.6	8	7	16970	49120000
51010903	2023-02-13	25.0656	9	255	7.3	36.8	8	7	5780	250656000
51010801	2023-02-16	10.3296	15.3	435	7.3	40.9	9	7	270	103296000
51010902	2023-02-16	4.4696	15	141	7	24	9	7	130	44696000
51010903	2023-02-16	20.08	16	440	7.1	28	9	7	300	200800000
51010501	2023-02-20	15.6969	18.8	286	7.3	22.6	10	8	3260	156969000
51010901	2023-02-20	13.5424	18	457	7.4	39.8	10	8	5300	135424000
51010902	2023-02-20	5.1215	8	214	7.2	32.5	10	8	7120	51215000
51010903	2023-02-20	25.5494	9	422	7.3	35.9	10	8	4470	255494000
51010601	2023-02-20	8.7668	16.81	369.64	7.1	23.41	10	8	1550	87668000
51010401	2023-02-20	95.6468	16.8	512	7.3	31.7	10	8	1600	956468000
51010801	2023-02-20	10.7008	15.6	414	7.5	39.4	10	8	1910	107008000
51010802	2023-02-20	5.8809	18.7	664	7.7	30	10	8	2140	58809000
51010701	2023-02-20	15.296	16	639	7.2	36	10	8	3790	152960000
51010501	2023-02-23	15.7728	15.8	346	7.2	35.4	11	8	3540	157728000
51010901	2023-02-23	15	15	659	7.1	31.8	11	8	8770	150000000
51010902	2023-02-23	5.3504	9	345	7.2	37.3	11	8	5070	53504000
51010903	2023-02-23	26.085	10	289	7.4	36.9	11	8	5490	260850000
51010601	2023-02-23	9.174	16.414	302.36	7.15	33.31	11	8	0	91740000
51010401	2023-02-23	98.2296	16	498	7.3	31.6	11	8	3690	982296000
51010801	2023-02-23	9.5232	16.1	397	7.3	35.3	11	8	3430	95232000
51010802	2023-02-23	5.33584	9.3	343	7.3	39.3	11	8	4130	53358400
51010701	2023-02-23	14.9408	15	267	7.1	34.8	11	8	4270	149408000
51010501	2023-02-27	15.1257	16.7	301	7.1	35.58	12	9	2000	151257000
51010901	2023-02-27	15	13	340	7.2	33.2	12	9	4630	150000000
51010902	2023-02-27	5.1425	10	439	7.2	31.7	12	9	4160	51425000
51010903	2023-02-27	25.3306	9	388	7.4	34.2	12	9	3260	253306000
51010601	2023-02-27	9.2636	17.27	317.268	7.137	24.26	12	9	3040	92636000
51010401	2023-02-27	97.6453	17	554	7.3	28.2	12	9	2920	976453000
51010801	2023-02-27	10.3136	16.3	440	7.4	39.4	12	9	2840	103136000
51010802	2023-02-27	7.0132	14.1	429	7.5	42	12	9	10280	70132000
51010701	2023-02-27	15.2672	16	387	6.9	39.9	12	9	3230	152672000
51010501	2023-03-02	15.5032	16.4	608	7	32.1	13	9	870	155032000
51010901	2023-03-02	16	10	588	7.2	34.9	13	9	790	160000000
51010902	2023-03-02	5.0274	14	314	7.2	35.8	13	9	1880	50274000
51010903	2023-03-02	25.8609	12	360	7.4	32.6	13	9	1350	258609000
51010601	2023-03-02	9.1107	17.265	331.572	7.164	21.12	13	9	8210	91107000
51010401	2023-03-02	96.4054	17.1	247	7.3	27	13	9	1880	964054000
51010801	2023-03-02	9.3888	17.4	486	7.2	45	13	9	940	93888000
51010802	2023-03-02	6.3799	16.6	269	7.3	28.7	13	9	2360	63799000
51010701	2023-03-02	14.5792	16	363	6.9	40.3	13	9	2970	145792000
51010501	2023-03-06	15.5328	17	394	7	36	14	10	2560	155328000
51010901	2023-03-06	16	14	165	7.7	31.2	14	10	1680	160000000
51010902	2023-03-06	5.0629	14	329	7.8	36.1	14	10	4420	50629000
51010903	2023-03-06	25.942	14	347	7.7	37.2	14	10	5720	259420000
51010601	2023-03-06	8.7555	17.404	460.909	7.175	19.682	14	10	5660	87555000
51010401	2023-03-06	98.6065	17.9	281	7.3	28.1	14	10	2970	986065000
51010801	2023-03-06	9.5232	18.3	362	7.2	42.1	14	10	3400	95232000
51010802	2023-03-06	7.0953	17.1	377	7.2	36.5	14	10	5160	70953000
51010701	2023-03-06	15.1936	17	336	7.6	39.9	14	10	2230	151936000
51010501	2023-03-09	15.7151	17.4	313	7	33.2	15	10	910	157151000
51010901	2023-03-09	16	14	572	7.1	36.4	15	10	6440	160000000
51010902	2023-03-09	5.116	8	242	7.3	36.6	15	10	3770	51160000
51010903	2023-03-09	25.2412	9	281	7.2	32.1	15	10	3990	252412000
51010601	2023-03-09	8.6729	18.218	404.799	7.194	20.343	15	10	3400	86729000
51010401	2023-03-09	97.2246	18.2	339	7.2	29	15	10	4240	972246000
51010801	2023-03-09	9.5232	20.1	564	7.2	38.7	15	10	8800	95232000
51010802	2023-03-09	7.4733	17.6	356	7.5	46.2	15	10	9160	74733000
51010701	2023-03-09	14.96	17	398	7	40.8	15	10	4390	149600000
51010501	2023-03-13	15.3024	17.5	283	7.2	32.5	16	11	1620	153024000
51010901	2023-03-13	16	9	470	7.4	29	16	11	1820	160000000
51010902	2023-03-13	4.9739	16	197	7.4	35.4	16	11	1980	49739000
51010903	2023-03-13	26.8753	18	349	7.5	33.7	16	11	4190	268753000
51010601	2023-03-13	8.6408	18.66	756.592	7.179	24.373	16	11	470	86408000
51010401	2023-03-13	100.589	18.1	342	7.2	32.1	16	11	2730	1005888000
51010801	2023-03-13	10.4832	19.7	366	7.6	38.2	16	11	1850	104832000
51010802	2023-03-13	7.369	17.5	399	7.1	38.2	16	11	3550	73690000
51010701	2023-03-13	14.6208	17	379	7	41.9	16	11	4600	146208000
51010501	2023-03-16	16.7964	17.2	354	7.1	30.2	17	11	1540	167964000
51010901	2023-03-16	16	18	556	7.5	34.4	17	11	3210	160000000
51010902	2023-03-16	5.146	17	171	7.3	36.2	17	11	1940	51460000
51010903	2023-03-16	25.0713	18	308	7.3	32.8	17	11	4560	250713000
51010601	2023-03-16	9.9233	18.379	93.337	7.166	21.367	17	11	670	99233000
51010401	2023-03-16	95.1534	17.9	699	7.3	28	17	11	3060	951534000
51010801	2023-03-16	10.4832	19.9	323	7.4	37.7	17	11	24580	104832000
51010802	2023-03-16	7.2596	17.2	547	7.4	38	17	11	6980	72596000
51010701	2023-03-16	14.9632	17	273	7.1	38.7	17	11	3140	149632000
51010501	2023-03-20	16.8856	16.8	340	6.9	31.4	18	12	2630	168856000
51010901	2023-03-20	15	17	1050	7.4	32	18	12	1850	150000000
51010902	2023-03-20	4.84	17	197	7.1	34.3	18	12	1950	48400000
51010903	2023-03-20	20.6293	18	294	7.2	30.6	18	12	1140	206293000
51010601	2023-03-20	8.4957	18.761	336.8	7.099	28.643	18	12	2660	84957000
51010401	2023-03-20	99.6382	18.6	538	7	27.5	18	12	2060	996382000
51010801	2023-03-20	9.9168	20	378	7.5	42.1	18	12	1190	99168000
51010802	2023-03-20	6.8391	17	407	7.1	43.6	18	12	1210	68391000
51010701	2023-03-20	14.94	18	259	7.1	39.1	18	12	3420	149400000
51010501	2023-03-23	15.6032	17.2	318	7.1	29.2	19	12	1130	156032000
51010901	2023-03-23	16	17	1460	7.4	33.8	19	12	13540	160000000
51010902	2023-03-23	5.1012	17	148	7.3	27.2	19	12	2190	51012000
51010903	2023-03-23	20.5601	18	469	7.2	28	19	12	2740	205601000
51010601	2023-03-23	7.7345	18.729	355.7	7.204	24.898	19	12	3090	77345000
51010401	2023-03-23	98.3368	18.3	484	7.3	27.9	19	12	2730	983368000
51010801	2023-03-23	9.8336	19.9	423	7.5	42.2	19	12	1250	98336000
51010802	2023-03-23	6.952	17.8	479	7.5	41.2	19	12	770	69520000
51010701	2023-03-23	15.0912	18	431	6.9	39.5	19	12	3090	150912000
51010501	2023-03-27	16.5329	17.5	301.69	7.4	20.7	20	13	670	165329000
51010901	2023-03-27	18	18	440	7.6	31	20	13	1040	180000000
51010902	2023-03-27	4.5206	18	232	7.2	39.3	20	13	1020	45206000
51010903	2023-03-27	20.3116	16	334	7.3	34.6	20	13	4700	203116000
51010601	2023-03-27	8.7638	18.504	226.934	7.158	16.551	20	13	5520	87638000
51010401	2023-03-27	102.219	19	441	7	31.6	20	13	9540	1022187000
51010801	2023-03-27	9.5776	19.7	394	7.2	37.8	20	13	500	95776000
51010802	2023-03-27	7.4118	17.7	425	7.2	36	20	13	0	74118000
51010701	2023-03-27	15.3984	18	553	6.9	42.2	20	13	3430	153984000
51010501	2023-03-30	16.5598	17.9	458	7	33.4	21	13	2020	165598000
51010901	2023-03-30	16.7	16	1210	7.6	33.7	21	13	980	167000000
51010902	2023-03-30	5.1286	16	303	7.1	28.7	21	13	5570	51286000
51010903	2023-03-30	25.0974	16	167	7.3	30.5	21	13	4560	250974000
51010601	2023-03-30	9.7108	18.474	149.1	7.18	22.949	21	13	530	97108000
51010401	2023-03-30	99.2468	19	257	7.2	27.2	21	13	1800	992468000
51010801	2023-03-30	10.1888	21.23	462	7.3	39.6	21	13	690	101888000
51010802	2023-03-30	7.1413	18	406	7.2	39.7	21	13	5530	71413000
51010701	2023-03-30	14.816	18	396	7	33.7	21	13	5120	148160000
51010501	2023-04-03	16.7357	18.5	493	6.9	36.62	22	14	1630	167357000
51010901	2023-04-03	14	15	667	7.5	38.1	22	14	1950	140000000
51010902	2023-04-03	4.8857	18	372	7.3	33.7	22	14	2620	48857000
51010903	2023-04-03	25.4417	18	467	7.2	36.6	22	14	4090	254417000
51010601	2023-04-03	8.1609	19.624	275.6	7.248	18.22	22	14	1880	81609000
51010401	2023-04-03	99.0575	19.7	452	7.2	30.7	22	14	1020	990575000
51010801	2023-04-03	10.0224	21	525	7.3	44.1	22	14	3780	100224000
51010802	2023-04-03	7.0627	19.1	415	7.2	44.4	22	14	0	70627000
51010701	2023-04-03	15.7408	18	456	6.9	36.3	22	14	1320	157408000
51010501	2023-04-06	17.1929	17.2	324	6.9	37.8	23	14	1970	171929000
51010901	2023-04-06	16	18	504	7.4	33.2	23	14	980	160000000
51010902	2023-04-06	4.6908	16	407	7.4	41.4	23	14	4780	46908000
51010903	2023-04-06	23.5293	19	202	7.2	32.8	23	14	2840	235293000
51010601	2023-04-06	10.3916	19.343	248.2	7.16	6.9	23	14	1360	103916000
51010401	2023-04-06	102.215	19.9	293	7.4	29.4	23	14	2530	1022148000
51010801	2023-04-06	10.9952	20.4	409	7.2	43	23	14	0	109952000
51010802	2023-04-06	7.4772	18.2	328	7.2	38.2	23	14	0	74772000
51010701	2023-04-06	16.1696	18	410	6.9	37.6	23	14	4600	161696000
51010501	2023-04-10	16.5593	18.7	317	7.1	38.5	24	15	950	165593000
51010901	2023-04-10	15	19	785	7.4	39.1	24	15	840	150000000
51010902	2023-04-10	4.2818	16	348	7.4	40.8	24	15	2680	42818000
51010903	2023-04-10	25.1918	19	286	7.4	35.5	24	15	1000	251918000
51010601	2023-04-10	9.7888	19.584	205.063	7.168	22.323	24	15	2390	97888000
51010401	2023-04-10	101.194	19.9	469	7.3	31.1	24	15	1440	1011937000
51010801	2023-04-10	10.9376	21.2	553	7.2	45.8	24	15	1120	109376000
51010802	2023-04-10	7.0332	19.5	368	7.2	43	24	15	4950	70332000
51010701	2023-04-10	13.9456	19	416	7.2	40	24	15	1350	139456000
51010501	2023-04-13	18.0389	19.3	374	7.2	31.2	25	15	1800	180389000
51010901	2023-04-13	16	20	605	7.5	40.2	25	15	1890	160000000
51010902	2023-04-13	5.0074	18	263	7.2	40.6	25	15	4830	50074000
51010903	2023-04-13	21.2299	19	526	7.2	33.4	25	15	1400	212299000
51010601	2023-04-13	9.123	20.495	253.399	7.186	5.816	25	15	1230	91230000
51010401	2023-04-13	102.813	20.6	351	7.2	30.7	25	15	0	1028131000
51010801	2023-04-13	10.2656	21.3	561	6.9	40.6	25	15	0	102656000
51010802	2023-04-13	7.0866	20.4	374	7	42	25	15	5010	70866000
51010701	2023-04-13	15.7376	19	331	7.1	34.5	25	15	2380	157376000
51010501	2023-04-17	16.1436	20.3	328	6.9	39	26	16	840	161436000
51010901	2023-04-17	16	22	575	7.5	36	26	16	1260	160000000
51010902	2023-04-17	5.0915	20	294	7.2	41.3	26	16	1410	50915000
51010903	2023-04-17	25.8247	21	501	7.4	34.9	26	16	350	258247000
51010601	2023-04-17	9.2583	21.088	225.263	7.184	14.756	26	16	2660	92583000
51010401	2023-04-17	101.031	21.4	276.1	7.3	30.4	26	16	1620	1010308000
51010801	2023-04-17	10.3744	21.8	446	7.6	39.4	26	16	0	103744000
51010802	2023-04-17	7.2132	21.2	373	7.5	37.4	26	16	2330	72132000
51010701	2023-04-17	15.2064	20	337	7.1	37.7	26	16	950	152064000
51010501	2023-04-20	15.7621	20.6	302	7.2	34.06	27	16	2030	157621000
51010901	2023-04-20	19	18	608	7.3	38.3	27	16	1970	190000000
51010902	2023-04-20	5.5101	18	239	7.3	38.5	27	16	5050	55101000
51010903	2023-04-20	27.5836	21	530	7.4	34.2	27	16	4130	275836000
51010601	2023-04-20	9.123	20.495	253.399	7.186	5.816	27	16	1230	91230000
51010401	2023-04-20	98.7212	21.8	495	7.4	29.2	27	16	1720	987212000
51010801	2023-04-20	11.7664	22.3	397	6.8	35.8	27	16	1030	117664000
51010802	2023-04-20	6.9133	21.6	312	6.9	36.3	27	16	730	69133000
51010701	2023-04-20	15.9648	20	356	7.2	39	27	16	1920	159648000
51010501	2023-04-24	15.9893	19.7	296	7.2	31.8	28	17	6100	159893000
51010901	2023-04-24	16.8	20	446	7.5	30.6	28	17	3160	168000000
51010902	2023-04-24	4.9147	17	306	7.3	44.1	28	17	2020	49147000
51010903	2023-04-24	19.0386	20	609	7.4	35.5	28	17	9040	190386000
51010601	2023-04-24	10.5778	20.613	256.799	7.185	20.497	28	17	1200	105778000
51010401	2023-04-24	91.99	20.6	502	7.4	31	28	17	5200	919900000
51010801	2023-04-24	10.88	21.4	442	7.3	45	28	17	630	108800000
51010802	2023-04-24	6.9817	20.6	333	7.3	47.7	28	17	0	69817000
51010701	2023-04-24	15.7792	20	358	7.1	41	28	17	3160	157792000
51010501	2023-04-27	14.8394	18.1	313	7.3	33.2	29	17	2160	148394000
51010901	2023-04-27	17	20	823	7.4	43.7	29	17	1230	170000000
51010902	2023-04-27	4.7196	20	223	7.3	40.9	29	17	2570	47196000
51010903	2023-04-27	26.782	20	351	7.4	37.6	29	17	3030	267820000
51010601	2023-04-27	10.3161	20.608	137.399	7.178	8.252	29	17	2220	103161000
51010401	2023-04-27	95.424	21.6	180	7.4	29.8	29	17	2190	954240000
51010801	2023-04-27	11.5288	21.3	512	7.7	37.7	29	17	7340	115288000
51010802	2023-04-27	7.4413	20.4	320	7.7	33	29	17	8560	74413000
51010701	2023-04-27	14.896	20	325	7.4	35.1	29	17	2890	148960000
51010501	2023-05-04	15.1936	22.2	187	7.4	30.9	30	18	8770	151936000
51010901	2023-05-04	17.9424	25.4	602	7.4	32.4	30	18	4540	179424000
51010902	2023-05-04	4.5146	16	217	7.3	36.3	30	18	14180	45146000
51010903	2023-05-04	25.6224	19	486	7.1	37.9	30	18	12690	256224000
51010601	2023-05-04	9.3944	20.978	201.299	7.169	19.081	30	18	14700	93944000
51010401	2023-05-04	98.627	21.4	364	7.2	28.09	30	18	9910	986270000
51010801	2023-05-04	11.3824	21.7	480	7.2	41.5	30	18	1240	113824000
51010802	2023-05-04	7.4302	21.3	292	7.2	34.5	30	18	4930	74302000
51010701	2023-05-04	12.9376	20	328	7.3	36.6	30	18	7900	129376000
51010501	2023-05-06	16.7439	20.2	304	7.3	34.3	31	18	11960	167439000
51010901	2023-05-06	18.3232	25.4	583	7.5	37.5	31	18	17510	183232000
51010902	2023-05-06	4.6952	18	365	7.1	32.6	31	18	22580	46952000
51010903	2023-05-06	31.0768	20	339	7.1	34	31	18	22970	310768000
51010601	2023-05-06	10.7169	21.347	390.837	7.115	16.802	31	18	5380	107169000
51010401	2023-05-06	100.7	21.4	456	7.1	27.7	31	18	20400	1007004000
51010801	2023-05-06	11.616	21.7	429	7.1	41.6	31	18	5260	116160000
51010802	2023-05-06	7.8704	21.6	446	7.1	41.6	31	18	7470	78704000
51010701	2023-05-06	14.1536	20	264	7.4	33.6	31	18	10940	141536000
51010501	2023-05-08	18.3063	20.1	186.9	6.8	34.98	32	19	8000	183063000
51010901	2023-05-08	19.824	20	432	7.3	29.4	32	19	19200	198240000
51010902	2023-05-08	5.0153	17	270	7.4	35	32	19	29470	50153000
51010903	2023-05-08	32.2468	19	223	7.5	31.2	32	19	37150	322468000
51010601	2023-05-08	10.6658	21.256	457.7	7.099	21.729	32	19	15940	106658000
51010401	2023-05-08	107.293	21.8	330	7.1	28.4	32	19	9090	1072934000
51010801	2023-05-08	12.064	22.7	410	7.2	42.8	32	19	6710	120640000
51010802	2023-05-08	9.4904	21.1	330	7	34.4	32	19	11870	94904000
51010701	2023-05-08	16.0992	20	407	7.4	33	32	19	4660	160992000
51010501	2023-05-11	15.7529	21.8	326	7.4	29.4	33	19	13660	157529000
51010901	2023-05-11	18.528	23	482	7.5	38.8	33	19	57640	185280000
51010902	2023-05-11	4.869	20	240	7.3	37.8	33	19	41360	48690000
51010903	2023-05-11	29.3469	21	211	7.2	30.8	33	19	32000	293469000
51010601	2023-05-11	10.905	20.318	466.5	7.069	20.048	33	19	20120	109050000
51010401	2023-05-11	103.899	21.2	399	7.2	28	33	19	44310	1038986000
51010801	2023-05-11	11.9712	22.4	360	7.5	44.8	33	19	3440	119712000
51010802	2023-05-11	9.4978	20.4	187	7.6	19	33	19	13580	94978000
51010701	2023-05-11	14.1504	20	246	7.5	30.3	33	19	40830	141504000
51010501	2023-05-15	15.8623	20.4	295	6.8	32.8	34	20	29290	158623000
51010901	2023-05-15	17.2192	25	551	7.5	35.8	34	20	51400	172192000
51010902	2023-05-15	4.8501	24	258	7.2	40.6	34	20	60160	48501000
51010903	2023-05-15	25.391	24	225	7.2	32.2	34	20	22320	253910000
51010601	2023-05-15	10.3777	21.36	490.2	7.112	21.4	34	20	17620	103777000
51010401	2023-05-15	100.583	21.4	329	7.1	28.1	34	20	25130	1005832000
51010801	2023-05-15	11.7152	23.1	389	7.2	36	34	20	0	117152000
51010802	2023-05-15	7.3261	21.4	307	7.3	30.4	34	20	13710	73261000
51010701	2023-05-15	13.1136	21	336	7.3	38.1	34	20	27930	131136000
51010501	2023-05-18	16.0243	20.6	310	7.2	31.4	35	20	39190	160243000
51010901	2023-05-18	15.0512	23	570	7.4	37.4	35	20	105390	150512000
51010902	2023-05-18	5.1388	19	210	7.2	38	35	20	67750	51388000
51010903	2023-05-18	25.8868	21	214	7.3	30.3	35	20	227000	258868000
51010601	2023-05-18	11.9601	21.441	565.9	7.123	20.458	35	20	50160	119601000
51010401	2023-05-18	99.6972	21.9	346	7.2	27.9	35	20	49350	996972000
51010801	2023-05-18	10.7808	23.2	470	7.3	39.9	35	20	50300	107808000
51010802	2023-05-18	7.5534	22.1	340	7.3	37	35	20	41270	75534000
51010701	2023-05-18	13.1712	21	314	7.3	34.8	35	20	13170	131712000
51010501	2023-05-22	17.932	20.1	331	7.3	31.63	36	21	28920	179320000
51010901	2023-05-22	16.0704	22	512	7.5	33	36	21	42080	160704000
51010902	2023-05-22	5.108	19	307	7	32	36	21	13110	51080000
51010903	2023-05-22	26.4457	21	389	7.2	30.5	36	21	47580	264457000
51010601	2023-05-22	11.9892	21.178	312.9	7.077	23.934	36	21	7710	119892000
51010401	2023-05-22	100.176	21.5	429	7.1	27.2	36	21	29680	1001758000
51010801	2023-05-22	11.5008	21.3	906	7	38.9	36	21	9540	115008000
51010802	2023-05-22	8.4738	21.7	371	7.2	31.6	36	21	17010	84738000
51010701	2023-05-22	13.8688	21	320	7.2	38	36	21	27700	138688000
51010501	2023-05-25	15.8993	20.3	924	6.9	29.9	37	21	38860	158993000
51010901	2023-05-25	15.7696	24	506	7.4	39.2	37	21	21350	157696000
51010902	2023-05-25	5.1659	22	108	7.1	38	37	21	64090	51659000
51010903	2023-05-25	25.9848	22	167	7.3	30.2	37	21	37310	259848000
51010601	2023-05-25	11.4742	20.768	223.3	7.108	20.128	37	21	10690	114742000
51010401	2023-05-25	98.252	21.4	342	7.2	25.6	37	21	21720	982520000
51010801	2023-05-25	10.7904	20.8	317	7.4	46.2	37	21	142820	107904000
51010802	2023-05-25	7.2946	21.5	314	7.4	38.1	37	21	23530	72946000
51010701	2023-05-25	13.6608	21	291	7.3	32.4	37	21	36990	136608000
51010501	2023-05-29	16.6925	20.6	296	7.2	32.9	38	22	31330	166925000
51010901	2023-05-29	15.7632	25	530	7.4	33.1	38	22	56110	157632000
51010902	2023-05-29	4.8093	23	312	7	29.1	38	22	28960	48093000
51010903	2023-05-29	25.3839	23	400	7	31.3	38	22	47640	253839000
51010601	2023-05-29	11.4291	21.496	192	7.125	18.774	38	22	29720	114291000
51010401	2023-05-29	101.293	22.3	217	7.2	25.8	38	22	20630	1012925000
51010801	2023-05-29	10.8448	23.1	329	7.2	44.6	38	22	14160	108448000
51010802	2023-05-29	7.8099	22.3	358	7.2	33.8	38	22	31570	78099000
51010701	2023-05-29	13.6128	21	403	7.4	32.9	38	22	24650	136128000
51010501	2023-06-01	16.6297	23.8	214	7.2	31.4	39	22	14250	166297300
51010901	2023-06-01	15.2608	25	560	7.4	39.2	39	22	28390	152608000
51010902	2023-06-01	4.7729	16	249	7	33.3	39	22	14100	47729000
51010903	2023-06-01	30.826	19	346	7.3	32.1	39	22	22340	308260000
51010601	2023-06-01	11.5362	22.44	293.5	7.165	20.154	39	22	34100	115362000
51010401	2023-06-01	100.834	22.8	520	7.2	31.9	39	22	16270	1008335000
51010801	2023-06-01	10.928	23.7	549	7.14	46.9	39	22	11170	109280000
51010802	2023-06-01	6.814	23.4	274	7.3	26	39	22	9710	68140000
51010701	2023-06-01	14.7296	22	356	7.2	34.2	39	22	17450	147296000
51010501	2023-06-05	16.8506	20.8	245	7.2	35.57	40	23	20070	168506000
51010901	2023-06-05	15.4592	24	418	7.3	35.2	40	23	3080	154592000
51010902	2023-06-05	4.6049	18	279	7.3	43.8	40	23	3230	46049000
51010903	2023-06-05	25.3914	19	219	7.4	36.1	40	23	3230	253914000
51010601	2023-06-05	12.1832	21.812	178.2	7.078	13.933	40	23	52500	121832000
51010401	2023-06-05	99.6323	22.3	419	7.2	30.9	40	23	16230	996323000
51010801	2023-06-05	10.6208	23.1	481	7.2	48.3	40	23	2400	106208000
51010802	2023-06-05	7.4439	22.7	390	7.2	41.1	40	23	9730	74439000
51010701	2023-06-05	14.0928	22	287	7.3	36.2	40	23	2520	140928000
51010501	2023-06-08	16.5109	20.4	319.3	6.9	30.93	41	23	10450	165109000
51010901	2023-06-08	14.976	22	460	7.2	38.8	41	23	11710	149760000
51010902	2023-06-08	4.9126	25	263	7.3	42	41	23	10490	49126000
51010903	2023-06-08	29.5095	23	465	7.1	34.8	41	23	26970	295095000
51010601	2023-06-08	11.9103	22.482	293.5	7.132	19.88	41	23	3650	119103000
51010401	2023-06-08	101.246	22.3	362	7.2	26.5	41	23	17510	1012463000
51010801	2023-06-08	10.3712	23.8	470	7	41	41	23	18950	103712000
51010802	2023-06-08	7.5103	23.6	230	7.4	28.3	41	23	16030	75103000
51010701	2023-06-08	13.744	22	295	7.3	37.2	41	23	5750	137440000
51010501	2023-06-12	16.864	22	928	7	32.51	42	24	9850	168640000
51010901	2023-06-12	14.8046	24	492	7.4	33.3	42	24	1350	148046000
51010902	2023-06-12	5.1142	22	253	7.2	44.4	42	24	740	51142000
51010903	2023-06-12	27.2754	23	278	7.2	34.4	42	24	1080	272754000
51010601	2023-06-12	11.5154	23.029	207.9	7.094	19.002	42	24	9690	115154000
51010401	2023-06-12	102.949	23.4	282	7.3	26.6	42	24	10290	1029493000
51010801	2023-06-12	10.3712	23.9	388	7	41.5	42	24	7790	103712000
51010802	2023-06-12	7.4451	23.7	214	7.4	34.8	42	24	13270	74451000
51010701	2023-06-12	14.2528	22	362	7.2	36.2	42	24	1090	142528000
51010501	2023-06-15	16.9435	21.8	318	7.5	25.8	43	24	16600	169435000
51010901	2023-06-15	14.8032	24	532	7.3	39.2	43	24	18420	148032000
51010902	2023-06-15	5.2731	22	218	7.2	38.2	43	24	9840	52731000
51010903	2023-06-15	26.2036	23	166	7.2	31.4	43	24	9680	262036000
51010601	2023-06-15	12.3104	22.729	171.8	7.128	17.937	43	24	3330	123104000
51010401	2023-06-15	102.324	23.4	278	7	31.7	43	24	5450	1023237000
51010801	2023-06-15	10.4384	24.1	378	7.1	42.2	43	24	5550	104384000
51010802	2023-06-15	7.0725	23.9	380	7.1	41.8	43	24	870	70725000
51010701	2023-06-15	14.3424	22	269	7.2	35	43	24	11060	143424000
51010501	2023-06-19	15.1071	22.4	213	7.4	36.5	44	25	1810	151071000
51010901	2023-06-19	15.2064	25	606	7.4	35.1	44	25	12600	152064000
51010902	2023-06-19	5.3253	20	296	7.1	33.1	44	25	4870	53253000
51010903	2023-06-19	27.6404	23	212	7	34.4	44	25	4460	276404000
51010601	2023-06-19	11.4959	23.091	252.5	7.099	17.801	44	25	3340	114959000
51010401	2023-06-19	103.765	23.6	388	7.1	27.2	44	25	5490	1037650000
51010801	2023-06-19	11.168	24.2	559	7.1	48.1	44	25	8340	111680000
51010802	2023-06-19	7.3811	23.9	327	7.2	38.2	44	25	4510	73811000
51010701	2023-06-19	16.1824	22	425	7.2	37.2	44	25	4950	161824000
51010501	2023-06-21	15.7253	22.4	238	7.3	34.6	45	25	4930	157253000
51010901	2023-06-21	14.6336	25	554	7.4	37.4	45	25	1590	146336000
51010902	2023-06-21	5.1722	17	197	7	31	45	25	1090	51722000
51010903	2023-06-21	30.0002	19	214	7.1	30.9	45	25	1880	300002000
51010601	2023-06-21	10.8272	23.114	151.6	7.099	12.71	45	25	5480	108272000
51010401	2023-06-21	96.3249	23.3	374	7.1	27	45	25	4690	963249000
51010801	2023-06-21	10.4384	24.1	378	7.1	42.2	45	25	3120	104384000
51010802	2023-06-21	6.999	24.1	325	7.1	37.4	45	25	4400	69990000
51010701	2023-06-21	18.0128	22	369	7.2	36.2	45	25	1180	180128000
51010501	2023-06-26	17.2133	22.3	348	7.2	32.3	46	26	5200	172133000
51010901	2023-06-26	15.392	25	645	7.4	35.8	46	26	4400	153920000
51010902	2023-06-26	4.7482	24	287	7	37.2	46	26	4030	47482000
51010903	2023-06-26	29.9632	24	482	7.2	33.6	46	26	3020	299632000
51010601	2023-06-26	12.1008	23.114	174	7.112	13.585	46	26	550	121008000
51010401	2023-06-26	98.0897	24	299	7.2	19.1	46	26	1100	980897000
51010801	2023-06-26	11.536	24.9	286	7.1	46.4	46	26	5400	115360000
51010802	2023-06-26	6.5856	24.7	288	7.2	42.6	46	26	6400	65856000
51010701	2023-06-26	17.0176	23	299	7.3	35.9	46	26	2900	170176000
51010501	2023-06-29	18.1908	23.2	440	7.3	27.3	47	26	1530	181908000
51010901	2023-06-29	20.2464	23	498	7.3	27	47	26	1070	202464000
51010902	2023-06-29	5.4325	18	320	7.2	25.7	47	26	510	54325000
51010903	2023-06-29	32.5631	19	442	7.4	26.7	47	26	840	325631000
51010601	2023-06-29	11.3351	24.151	151.045	7.052	10.943	47	26	790	113351000
51010401	2023-06-29	100.263	24.5	251	7.4	17.6	47	26	630	1002627000
51010801	2023-06-29	12.3072	25.1	361	7.1	44.2	47	26	1710	123072000
51010802	2023-06-29	9.7038	24.3	139.09	7.2	21.2	47	26	1840	97038000
51010701	2023-06-29	19.2128	23	247	7.3	19.9	47	26	690	192128000
51010501	2023-07-03	18.1977	23.8	266	7.2	38.8	48	27	1050	181977000
51010901	2023-07-03	16.2272	25	518	7.5	35.9	48	27	2350	162272000
51010902	2023-07-03	5.1023	18	348	7	31.8	48	27	2430	51023000
51010903	2023-07-03	32.6527	19	190	7.2	29.9	48	27	4610	326527000
51010601	2023-07-03	11.998	24.077	130	7.112	14.084	48	27	530	119980000
51010401	2023-07-03	98.2	24.4	330	7.2	24.2	48	27	1770	982000000
51010801	2023-07-03	11.2032	24.9	425	7.1	42.8	48	27	4420	112032000
51010802	2023-07-03	8.8057	24.8	203	7.4	25	48	27	4800	88057000
51010701	2023-07-03	18.128	23	142	7.3	14.9	48	27	2640	181280000
51010501	2023-07-06	18.7128	23.4	308	7	31.2	49	27	2070	187128000
51010901	2023-07-06	15.4304	26	480	7.5	38.8	49	27	4260	154304000
51010902	2023-07-06	5.1199	23	361	7	30.2	49	27	1710	51199000
51010903	2023-07-06	32.6736	24	229	7.3	27	49	27	5720	326736000
51010601	2023-07-06	11.141	24.012	172.8	7.066	15.484	49	27	1290	111410000
51010401	2023-07-06	97.9418	24.2	252	7.1	23.3	49	27	1950	979418000
51010801	2023-07-06	11.008	25.3	324	7.1	44.9	49	27	10120	110080000
51010802	2023-07-06	7.3629	24.8	215	7.2	28.1	49	27	0	73629000
51010701	2023-07-06	16.7584	23	233	7.4	25.1	49	27	2300	167584000
51010501	2023-07-10	17.3429	23.9	294	7.1	28	50	28	410	173429000
51010901	2023-07-10	16.5344	26	576	7.5	34.1	50	28	1080	165344000
51010902	2023-07-10	5.01	24	240	7.2	43.6	50	28	4480	50100000
51010903	2023-07-10	27.6752	25	199	7.4	32.8	50	28	1080	276752000
51010601	2023-07-10	11.748	24.436	156.1	7.066	14.815	50	28	32150	117480000
51010401	2023-07-10	99.5812	24.7	318	7.5	29.2	50	28	2380	995812000
51010801	2023-07-10	11.9648	25.2	376	7	45.3	50	28	8430	119648000
51010802	2023-07-10	7.7527	25.6	267	7.1	39.9	50	28	0	77527000
51010701	2023-07-10	17.0816	24	211	7.3	23.3	50	28	2020	170816000
51010501	2023-07-13	20.6822	23.8	190	7.1	16	51	28	860	206822000
51010901	2023-07-13	21.0528	24	119	7.4	8.74	51	28	420	210528000
51010902	2023-07-13	5.3191	20	251	7	26.7	51	28	3990	53191000
51010903	2023-07-13	32.2015	23	155	7.2	28	51	28	2120	322015000
51010601	2023-07-13	11.2455	25.381	114.52	7.03	5.25	51	28	10530	112455000
51010401	2023-07-13	103.317	26	274	7.2	20.6	51	28	2260	1033173000
51010801	2023-07-13	12.4288	25.1	458	7	42.3	51	28	1970	124288000
51010802	2023-07-13	9.6887	25.7	281	7.3	39.2	51	28	1240	96887000
51010701	2023-07-13	20.9632	24	277	7.1	11	51	28	2340	209632000
51010501	2023-07-17	18.9375	23.7	159	7.4	28.1	52	29	860	189375000
51010901	2023-07-17	17.6768	26	629	7.4	27.4	52	29	1840	176768000
51010902	2023-07-17	4.7881	20	185	7.2	30	52	29	1660	47881000
51010903	2023-07-17	32.6187	23	388	7.2	29	52	29	1270	326187000
51010601	2023-07-17	11.1789	24.595	86.3	7.068	21.684	52	29	1660	111789000
51010401	2023-07-17	101.345	24.7	296	7.3	28.6	52	29	960	1013447000
51010801	2023-07-17	11.5776	25.9	288	7.2	32.2	52	29	5760	115776000
51010802	2023-07-17	8.6214	25.5	159	7.2	21.5	52	29	10170	86214000
51010701	2023-07-17	18.832	24	370	7.4	17.7	52	29	880	188320000
51010501	2023-07-20	18.4705	23.8	664	7	29.4	53	29	980	184705000
51010901	2023-07-20	17.5584	25	443	7.5	30.7	53	29	2520	175584000
51010902	2023-07-20	3.7779	25	256	7.2	31.6	53	29	2150	37779000
51010903	2023-07-20	31.0756	25	136	7.3	24.6	53	29	1740	310756000
51010601	2023-07-20	11.7325	24.592	91.7	7.09	12.611	53	29	2630	117325000
51010401	2023-07-20	101.969	24.8	215	7.3	23.5	53	29	2000	1019688000
51010801	2023-07-20	11.5104	26.1	382	7	41.6	53	29	580	115104000
51010802	2023-07-20	7.372	25.6	244	7.2	31.8	53	29	2650	73720000
51010701	2023-07-20	18.4768	24	283	7.2	32.3	53	29	1380	184768000
51010501	2023-07-24	19.143	23.7	314.3	7.6	28.3	54	30	2370	191430000
51010901	2023-07-24	18.0736	27	498	7.5	29.1	54	30	6310	180736000
51010902	2023-07-24	4.0683	25	248	7.3	37.8	54	30	5450	40683000
51010903	2023-07-24	30.831	25	310	7.2	33.6	54	30	2990	308310000
51010601	2023-07-24	11.2493	24.805	122	7.09	13.904	54	30	1370	112493000
51010401	2023-07-24	99.9549	25.7	237	7.4	28.2	54	30	6130	999549000
51010801	2023-07-24	11.6096	26.5	396	7.2	39.8	54	30	5850	116096000
51010802	2023-07-24	7.3914	25.9	281	7.1	37.8	54	30	2250	73914000
51010701	2023-07-24	18.7328	24	343	7.4	20	54	30	450	187328000
51010501	2023-07-27	20.2165	26.3	204	7.2	25.6	55	30	480	202165000
51010901	2023-07-27	19.3696	25	93.4	7.2	9.13	55	30	750	193696000
51010902	2023-07-27	5.3281	17	212	7.2	31.8	55	30	1830	53281000
51010903	2023-07-27	32.9219	19	188	7.2	26.4	55	30	3190	329219000
51010601	2023-07-27	11.2215	24.944	103.2	7.004	10.168	55	30	2440	112215000
51010401	2023-07-27	105.161	25.7	222	7	20.2	55	30	360	1051614000
51010801	2023-07-27	12.6784	25.9	339	7.6	30.8	55	30	6040	126784000
51010802	2023-07-27	8.235	25.8	261	7.5	32	55	30	11310	82350000
51010701	2023-07-27	18.9472	24	120	7.2	6.78	55	30	720	189472000
51010501	2023-07-31	18.5383	26.2	269	7.3	28.32	56	31	0	185383360
51010901	2023-07-31	17.3632	27	353	7.5	22.5	56	31	2260	173632000
51010902	2023-07-31	4.438	19	186	7.2	25.7	56	31	1730	44380000
51010903	2023-07-31	31.7339	21	180	7.2	26.3	56	31	2770	317339000
51010601	2023-07-31	12.1271	24.771	142.7	7.065	12.216	56	31	4880	121271000
51010401	2023-07-31	102.252	25.1	186	7.1	24.8	56	31	11150	1022521000
51010801	2023-07-31	13.552	26.1	88.5	7.8	30.4	56	31	1600	135520000
51010802	2023-07-31	10.6441	26.2	156	7.5	15.5	56	31	570	106441000
51010701	2023-07-31	18.816	24	147	7	18.7	56	31	1740	188160000
51010501	2023-08-03	20.0512	23.8	323.7	7	27.5	57	31	3140	200512000
51010901	2023-08-03	19.6	25	440	7.3	22.6	57	31	2220	196000000
51010902	2023-08-03	5.385	24	196	7.1	22.9	57	31	970	53850000
51010903	2023-08-03	32.8533	25	175	7.3	19.9	57	31	1320	328533000
51010601	2023-08-03	11.1082	24.663	174.8	7.065	11.471	57	31	830	111082000
51010401	2023-08-03	104.298	25.1	181	7.3	35.5	57	31	1840	1042980000
51010801	2023-08-03	12.2176	25.4	154	7.6	28.3	57	31	3400	122176000
51010802	2023-08-03	9.3661	25.9	236	7.2	26.6	57	31	1620	93661000
51010701	2023-08-03	19.488	24	218	7.2	22.1	57	31	520	194880000
51010501	2023-08-07	20.5435	24.5	303	7.2	26.5	58	32
51010901	2023-08-07	18.2688	25	384	7.2	26.1	58	32
51010902	2023-08-07	5.4809	24	120	7.6	28.8	58	32
51010903	2023-08-07	32.6374	25	202	7.5	24.2	58	32
51010601	2023-08-07	11.7655	24.663	178	7.068	21.83	58	32
51010401	2023-08-07	104.684	25.4	220	7.1	23	58	32
51010801	2023-08-07	13.4176	26.1	253	7.6	27.2	58	32
51010802	2023-08-07	10.8538	25.9	220	7.1	20.8	58	32
51010701	2023-08-07	19.7376	24	269	7.1	22.7	58	32
51010501	2023-08-10	19.971	24.5	256	7	25.2	59	32
51010901	2023-08-10	17.328	27	391	7.4	32.1	59	32
51010902	2023-08-10	5.6932	20	239	7.2	27.5	59	32
51010903	2023-08-10	31.8674	22	203	7.2	26	59	32
51010601	2023-08-10	12.2672	25.336	66.6	7.068	20.522	59	32
51010401	2023-08-10	102.937	25.4	202	7.3	27.3	59	32
51010801	2023-08-10	13.7632	26	348	7.4	35.2	59	32
51010802	2023-08-10	9.0197	26	188	7.2	27.5	59	32
51010701	2023-08-10	19.7952	24	216	7.1	25.6	59	32
51010501	2023-08-14	19.5228	24.8	279.4	7.01	24.5	60	33
51010901	2023-08-14	18.2048	25	313	7.4	24.5	60	33
51010902	2023-08-14	5.8009	21	215	7.2	22.3	60	33
51010903	2023-08-14	33.3342	23	162	7.1	29.4	60	33
51010601	2023-08-14	12.2968	25.119	95.6	7.068	10.885	60	33
51010401	2023-08-14	105.145	25.5	189	7.2	25.7	60	33
51010801	2023-08-14	15.392	25.5	175	7.3	23.4	60	33
51010802	2023-08-14	9.0436	26.6	151	7.3	18.1	60	33
51010701	2023-08-14	19.4496	24	252	7.2	28.9	60	33
51010501	2023-08-17	18.9679	24.5	205	7.2	26	61	33
51010901	2023-08-17	17.2544	25	419	7.4	32.1	61	33
51010902	2023-08-17	5.6987	25	239	7.2	29.6	61	33
51010903	2023-08-17	30.5084	25	355	7.4	30.6	61	33
51010601	2023-08-17	12.2712	24.833	89.3	7.112	10.986	61	33
51010401	2023-08-17	103.065	25.2	193	7.3	28.2	61	33
51010801	2023-08-17	14.144	24.9	192	7.3	25.8	61	33
51010802	2023-08-17	8.1245	26.4	212	7.3	30.5	61	33
51010701	2023-08-17	19.328	24	253	7.3	28	61	33
51010501	2023-08-21	19.62	24.9	104	7.2	24.4	62	34
51010901	2023-08-21	16.1728	27	386	7.4	29.3	62	34
51010902	2023-08-21	5.5555	25	307	7.3	30.3	62	34
51010903	2023-08-21	29.3207	25	311	7.4	29.8	62	34
51010601	2023-08-21	12.002	25.119	178.8	7.118	17.011	62	34
51010401	2023-08-21	102.148	24.7	277	7.4	28.4	62	34
51010801	2023-08-21	13.7952	24.8	141	7.6	33	62	34
51010802	2023-08-21	7.9037	25.9	230	7.4	35.6	62	34
51010701	2023-08-21	17.5776	24	217	7.2	29.9	62	34
51010501	2023-08-24	19.261	24	203	7.2	29.6	63	34
51010901	2023-08-24						63	34
51010902	2023-08-24						63	34
51010903	2023-08-24						63	34
51010601	2023-08-24	10.4387	24.493	215.4	7.206	16.766	63	34
51010401	2023-08-24	103.28	25	256	7.2	28.5	63	34
51010801	2023-08-24	14.016	24.9	198	7.3	35.6	63	34
51010802	2023-08-24	7.1871	25.9	218	7.4	25.6	63	34
51010701	2023-08-24	18.4192	24	175	7.3	21.7	63	34

## Sheet: cases
month	date	cases
1	6	1343
1	7	769
1	8	787
1	9	875
1	10	623
1	11	594
1	12	2244
1	13	1588
1	14	1348
1	15	962
1	16	1216
1	17	858
1	18	746
1	19	666
1	20	559
1	21	392
1	22	296
1	23	366
1	24	402
1	25	444
1	26	367
1	27	446
1	28	538
1	29	412
1	30	377
1	31	332
2	1	325
2	2	324
2	3	267
2	4	253
2	5	188
2	6	293
2	7	254
2	8	230
2	9	202
2	10	178
2	11	124
2	12	122
2	13	181
2	14	140
2	15	141
2	16	139
2	17	97
2	18	60
2	19	65
2	20	122
2	21	146
2	22	111
2	23	108
2	24	103
2	25	64
2	26	86
2	27	154
2	28	140
3	1	77
3	2	113
3	3	81
3	4	78
3	5	58
3	6	149
3	7	92
3	8	71
3	9	88
3	10	65
3	11	46
3	12	45
3	13	84
3	14	63
3	15	57
3	16	53
3	17	48
3	18	38
3	19	32
3	20	64
3	21	60
3	22	60
3	23	57
3	24	39
3	25	35
3	26	28
3	27	39
3	28	48
3	29	30
3	30	35
3	31	33
4	1	28
4	2	20
4	3	32
4	4	28
4	5	30
4	6	53
4	7	25
4	8	17
4	9	14
4	10	27
4	11	29
4	12	26
4	13	17
4	14	25
4	15	16
4	16	15
4	17	43
4	18	26
4	19	31
4	20	32
4	21	53
4	22	35
4	23	39
4	24	54
4	25	91
4	26	100
4	27	127
4	28	144
4	29	140
4	30	188
5	1	224
5	2	326
5	3	535
5	4	1124
5	5	1323
5	6	1488
5	7	1025
5	8	1398
5	9	1394
5	10	1339
5	11	1600
5	12	1745
5	13	1425
5	14	1901
5	15	3220
5	16	3006
5	17	3090
5	18	2740
5	19	2980
5	20	2412
5	21	2238
5	22	2786
5	23	2526
5	24	2410
5	25	2415
5	26	2239
5	27	1716
5	28	1507
5	29	1993
5	30	1451
5	31	1474
6	1	1225
6	2	1144
6	3	909
6	4	699
6	5	914
6	6	767
6	7	737
6	8	671
6	9	601
6	10	352
6	11	334
6	12	455
6	13	335
6	14	280
6	15	244
6	16	264
6	17	206
6	18	159
6	19	235
